# Supplementary material for: Genomic evidence for domestication selection in three hatchery populations of Chinook salmon, Oncorhynchus tshawytscha
Source: Evol Appl. 2024 Feb 14;17(2):e13656. doi: 10.1111/eva.13656 (PMC10866082; doi:10.1111/eva.13656)
Supplement: Supplementary file 1 — Table S1. Local score significance thresholds for each chromosome within each population comparison (α = 0.01; ξ = 2). Table S2. Peak‐specific results, including the chromosomal position, size, average and maximum F ST within each peak, and allele frequency for the maximum F ST SNP in both the wild and hatchery populations. Bayescan outliers within the local score peak boundaries, including the number of outlier loci and the maximum −log(q‐value) in each peak. The average p‐value and significance (percent of permutations that were significant) and which other population pairs in the region showed elevated LD. Lastly, if D xy in the peak region was within the 99th percentile (top 1%). Table S3. Genes identified in outlier Fs peak, including the population each peak was found in, the chromosome, peak location, and start and end points of the gene. The corresponding gene name, protein name, and associated GO terms from Blast against the zebrafish genome. Additionally, other salmon domestication studies for which that same or paralogous gene was found. [file EVA-17-e13656-s001.xlsx]

## Sheet: S1
Suppl. Table 1: Local score significance thresholds for each chromosome within each population comparison (α = 0.01; ξ = 2).
	Significance threshold
Chr	Unuk	Andrew	Chickamin
1	116.8	67.3	61.1
2	114.4	68.8	59.6
3	118.5	67.0	60.5
4	115.6	70.1	61.8
5	115.0	64.6	55.2
6	113.4	63.4	58.2
7	112.2	66.9	58.8
8	116.2	68.7	57.5
9	117.5	65.9	60.7
10	114.8	65.5	57.9
11	108.6	62.9	54.7
12	114.2	66.1	56.9
13	118.0	68.0	62.5
14	114.0	67.0	58.4
15	108.0	62.1	53.8
16	113.1	65.6	55.3
17	101.8	58.8	56.9
18	108.4	62.6	56.6
19	106.3	61.9	54.4
20	105.5	61.5	55.6
21	101.3	64.8	53.1
22	104.2	62.9	53.0
23	101.6	59.2	49.5
24	98.8	61.7	50.6
25	106.4	64.3	52.8
26	110.1	65.8	54.0
27	110.2	73.1	65.6
28	107.1	63.7	52.7
29	104.0	58.4	50.8
30	104.6	63.3	57.7
31	104.3	64.1	54.7
32	95.4	58.7	54.4
33	106.6	66.4	56.1
34	94.6	51.7	48.2

## Sheet: S2
Suppl. Table 2: Peak-specific results, including the chromosomal position, size, average and maximum FST within each peak, and allele frequency for the maximum FST SNP in both the wild and hatchery population. Bayescan outliers within the local score peak boundaries including the number of outlier loci and the maximum -log(q-value) in each peak. The average p-value and significance (percent of pe…
Comparison	Chr	Start Position (Mb)	End Position (Mb)	Size (Kb)	Number of SNPsNumber of SNPs	Avg FSTAvg FST	Max FSTMax FST	Allele Frequency of Max FST Allele Frequency of Max FST			Bayescan			LD					DxyDxy
											Number of Outliers	Max -log(q-value)Max -log(q-value)		Average p-valueAverage p-value	Permutation Significance (%)	Elevated in other Comparisons?			In 99th Percentile?In 99th Percentile?
								Wild	Hatchery
Unuk	4	53.16	53.20	35.7	34	0.094	0.363	0.91	0.31		21	5		<0.0001	100	Andrew	Chickamin		Y
	6	33.54	33.70	158.2	68	0.060	0.246	0.91	0.42		15	4.08		0.017	90.4	-	-		Y
	6	38.26	38.37	112.3		0.060	0.216	0.60	0.13		7	3.64		<0.0001	100	Andrew	Chickamin		Y
	9	14.95	15.01	57.5	86	0.112	0.337	0.73	0.26		30	5		<0.0001	100	-	-		Y
Andrew	1	87.44	87.45	12.4	254	0.058	0.221	0.63	0.19		6	4.03		<0.0001	100	-	Chickamin		Y
	8	9.54	9.57	25.4	80	0.046	0.339	0.78	0.18		6	5		<0.0001	100	-	Chickamin		Y
	18	29.30	29.36	57.2	137	0.040	0.212	0.52	0.13		3	3.14		<0.0001	100	-	-		N
	21	33.31	33.32	12.9	181	0.064	0.190	0.66	0.21		7	5		<0.0001	100	-	Chickamin		N
	25	14.24	14.29	52.5	211	0.051	0.238	0.83	0.37		15	5		<0.0001	100	Unuk	Chickamin		N
	28	7.32	7.43	110.8		0.055	0.173	0.53	0.09		4	5		<0.0001	100	Unuk	Chickamin		N
Chickamin	12	14.27	14.29	22.4		0.052	0.194	0.73	0.34		4	5		<0.0001	100	-	-		Y
	12	30.90	30.97	65.8	94	0.079	0.267	0.91	0.34		22	5		0.257	11.8	-	-		Y
	13	11.30	11.30	2.5	11	0.100	0.270	0.67	0.22		2	2.79		<0.0001	100	Andrew	Unuk		N
	28	6.49	6.51	16.2	80	0.084	0.216	0.73	0.34		3	3.55		<0.0001	100	Andrew	Unuk		N
Notes: Max -log(q-value): Values of 5 represent a q-value of 0, but were changed to q-value = 0.00001 so that -log(q-value) was an integer rather than Infinity. LD - elevated in other comparisons?: If other populations are listed, LD was elevated using the same significance testing. A dash signifies that it was not elevated in the other comparisons, and the elevated region is unique to the popula…

## Sheet: S3
Suppl. Table 3: Genes identified in outlier Fs peak, including the population each peak was found in, the chromosome, peak location, and start and end point of the gene. The corresponding gene name, protein name, and associated GO terms from Blast against the zebrafish genome. Additionally, other salmon domestication studies for which that same or paralogous gene was found.
Population	Chr	Peak (Mb)	Gene Start (Mb)	Gene End (Mb)	Gene Name	Protein Name	Associated GO Terms	Other studies
Unuk	4	53.1	53.08	53.11	DDB1	DNA damage-binding protein 1	DNA repair; regulation of cell cycle process; negative regulation of apoptotic process; proteasome-mediated ubiquitin-dependent protein catabolic process
Unuk	4	53.1	53.11	53.13	TMEM138	transmembrane protein 138	cilium assembly
Unuk	4	53.1	53.16	53.19	CD151	CD151 antigen	cell migration
Unuk	6	33.5	33.50	33.51	IMPDH1	inosine-5\\'-monophosphate dehydrogenase 1b	eye development; GMP biosynthetic process; GTP biosynthetic process; developmental pigmentation
Unuk	6	33.5	33.51	33.51	gcsha	glycine cleavage system H protein, mitochondrial	protein lipoylation; glycine decarboxylation via glycine cleavage system
Unuk	6	33.5	33.52	33.53	LOC112252450	deoxyribodipyrimidine photo-lyase-like	nucleobase-containing compound metabolic process; response to stress; circadian regulation of gene expression; entrainment of circadian clock by photoperiod; cellular response to stimulus; DNA binding; deoxyribodipyrimidine photo-lyase activity; FAD binding
Unuk	6	33.5	33.54	33.55	LOC112245292	zinc finger homeobox protein 3-like	regulation of DNA-templated transcription; gastrulation; brain development; anterior/posterior pattern specification; ventral spinal cord interneuron specification; tube development; positive regulation of cellular process; anatomical structure formation involved in morphogenesis; positive regulation of developmental process; positive regulation of multicellular organismal process; nephron morpho…
Unuk	6	33.5	33.57	33.58	LOC112245128	NACHT, LRR and PYD domains-containing protein 12	No GO terms	Christie et al., 2016: Differentially expressed in hatchery O. mykiss
Unuk	6	33.5	33.59	33.59	calub	calumenin-B	calcium ion binding
Unuk	6	33.5	33.59	33.65	otogl	otogelin-like protein	blood coagulation; hemostasis; cell-substrate adhesion; system development
Unuk	6	33.5	33.67	33.71	LOC112245177	phosphatidylinositol phosphatase PTPRQ-like	protein dephosphorylation; cerebellum morphogenesis; regulation of fibroblast growth factor receptor signaling pathway; artery morphogenesis; sensory neuron axon guidance; phosphoprotein phosphatase activity
Unuk	9	14.98	14.71	14.90	cntnap3	contactin-associated protein-like 4	anatomical structure formation involved in morphogenesis; system development
Andrew	1	87.4	87.28	87.46	sdk2b	protein sidekick-2-like	No GO terms
Andrew	8	9.5	9.60	9.77	nrxn3a	neurexin-3a-like	sprouting angiogenesis; cell adhesion
Andrew	25	14.2	14.15	14.21	LOC112224276	LOW QUALITY PROTEIN: renalase	oxidoreductase activity, acting on NAD(P)H
Andrew	25	14.2	14.26	14.27	LOC112224277	phosphatidylinositol 3,4,5-trisphosphate 3-phosphatase and dual-specificity protein phosphatase PTEN	myeloid cell activation involved in immune response; protein dephosphorylation; transport; negative regulation of cell population proliferation; phosphatidylinositol 3-kinase signaling; negative regulation of angiogenesis; axon regeneration; lifelong otolith mineralization; phosphatidylinositol dephosphorylation; cell motility; regulation of protein kinase B signaling; convergent extension involv…
Andrew	25	14.2	14.28	14.28	LOC112224279	outer mitochondrial transmembrane helix translocase	DNA repair; endosome organization; axon guidance; vesicle-mediated transport; central nervous system neuron axonogenesis; cellular component assembly; positive regulation of microtubule depolymerization; cytoplasmic microtubule organization; regulation of cellular metabolic process; ERAD pathway; odontogenesis; negative regulation of apoptotic process; positive regulation of axon extension; intra…
Andrew	25	14.2	14.29	14.30	LOC112224280	multiple inositol polyphosphate phosphatase 1	acid phosphatase activity; bisphosphoglycerate 3-phosphatase activity; inositol hexakisphosphate 2-phosphatase activity
Andrew	28	7.3	7.31	7.37	insra	insulin receptor	neutrophil mediated immunity; gluconeogenesis; glycolytic process; central nervous system development; motor neuron axon guidance; insulin receptor signaling pathway; positive regulation of phosphatidylinositol 3-kinase signaling; peptidyl-tyrosine phosphorylation; melanocyte differentiation; negative regulation of axon extension; positive regulation of kinase activity; glucose homeostasis; defen…
Chickamin	12	14.3	14.28	14.28	LOC112263915	octapeptide-repeat protein T2-like	No GO terms
Chickamin	12	30.9	30.98	30.99	rhobtb2a	LOW QUALITY PROTEIN: rho-related BTB domain-containing protein 2-like	neutrophil homeostasis; neutrophil mediated immunity; actin filament organization; small GTPase mediated signal transduction; myoblast fusion; regulation of cell shape; response to wounding; cortical cytoskeleton organization; regulation of establishment or maintenance of cell polarity; regulation of actin cytoskeleton organization; cell migration involved in gastrulation; defense response to bac…
Chickamin	28	6.5	6.48	6.49	SDHC	succinate dehydrogenase cytochrome b560 subunit, mitochondrial	myelination; convergent extension involved in axis elongation; biological regulation; identical protein binding
Chickamin	28	6.5	6.50	6.52	LOC112226568	sodium/potassium-transporting ATPase subunit alpha-2	heart looping; thigmotaxis; regulation of heart rate; manganese ion transport; intracellular sodium ion homeostasis; skeletal muscle tissue development; locomotory behavior; specification of animal organ axis polarity; embryonic body morphogenesis; establishment or maintenance of transmembrane electrochemical gradient; ventricular system development; intracellular potassium ion homeostasis; extra…
